# Supplementary material for: Placental Volume and Uterine Artery Doppler in Pregnancy Following In Vitro Fertilization: A Comprehensive Literature Review
Source: J Clin Med. 2022 Sep 29;11(19):5793. doi: 10.3390/jcm11195793 (PMC9573239; doi:10.3390/jcm11195793)
Supplement: Supplementary file 1 [file jcm-11-05793-s001.zip]

Archive with 1 entries (1 files):
- jcm-1946638-supplementary.pdf
